# Supplementary material for: New species of Anthurium Schott (Araceae) from the Kõkõi Eujã Natural Traditional Reserve of the Pacific coast, Cauca Department, Colombia
Source: PhytoKeys. 2020 Aug 21;156:73–9. doi: 10.3897/phytokeys.156.53303 (PMC7455573; doi:10.3897/phytokeys.156.53303)
Supplement: XML Treatment for Anthurium siapidaarae [file phytokeys.156.53303-treatment1.xml]

<!DOCTYPE tp:taxon-treatment
  PUBLIC "-//TaxonX//DTD Taxonomic Treatment Publishing DTD v0 20100105//EN" "tax-treatment-NSO.dtd">
<tp:taxon-treatment xmlns:tp="http://www.plazi.org/taxpub"><tp:treatment-meta><kwd-group><label>Taxon classification</label><kwd><named-content xmlns:xlink="http://www.w3.org/1999/xlink" content-type="kingdom">Plantae</named-content></kwd><kwd><named-content xmlns:xlink="http://www.w3.org/1999/xlink" content-type="order">Alismatales</named-content></kwd><kwd><named-content xmlns:xlink="http://www.w3.org/1999/xlink" content-type="family">Araceae</named-content></kwd></kwd-group><mixed-citation publication-type="journal"><person-group><name><surname>Sánchez-Taborda</surname><given-names>Jhon A.</given-names></name><name><surname>Llano-Almario</surname><given-names>Martin</given-names></name><name><surname>Zuluaga-Tróchez</surname><given-names>Alejandro</given-names></name></person-group><article-title>New species of <italic><tp:taxon-name><tp:taxon-name-part taxon-name-part-type="genus" reg="Anthurium">Anthurium</tp:taxon-name-part></tp:taxon-name></italic> Schott (<tp:taxon-name><tp:taxon-name-part taxon-name-part-type="family">Araceae</tp:taxon-name-part></tp:taxon-name>) from the Kõkõi Eujã Natural Traditional Reserve of the Pacific coast, Cauca Department, Colombia</article-title><source>PhytoKeys</source><day>21</day><month>8</month><year>2020</year><volume>156</volume><fpage>73</fpage><lpage>79</lpage><pub-id pub-id-type="doi">10.3897/phytokeys.156.53303</pub-id></mixed-citation></tp:treatment-meta><tp:nomenclature><tp:taxon-name><object-id xmlns:xlink="http://www.w3.org/1999/xlink" content-type="arpha" xlink:type="simple">DF6C3D36-E135-53A0-96AE-5904369800FB</object-id>
            <tp:taxon-name-part taxon-name-part-type="genus" reg="Anthurium">Anthurium</tp:taxon-name-part>
            <tp:taxon-name-part taxon-name-part-type="species" reg="siapidaarae">siapidaarae</tp:taxon-name-part>
            <object-id xmlns:xlink="http://www.w3.org/1999/xlink" content-type="ipni" xlink:type="simple">urn:lsid:ipni.org:names:77211167-1</object-id>
          </tp:taxon-name><tp:taxon-authority>Zuluaga &amp; Sánchez-Taborda</tp:taxon-authority><tp:taxon-status xmlns:xlink="http://www.w3.org/1999/xlink" xlink:type="simple">sp. nov.</tp:taxon-status><xref ref-type="fig" rid="F1">Figs 1</xref><xref ref-type="fig" rid="F2">, 2</xref><xref ref-type="fig" rid="F3">, 3</xref></tp:nomenclature><tp:treatment-sec sec-type="material" id="SECID0EUGAC"><title>Type.</title><p>Colombia. Cauca: municipio de Lopez de Micay, resguardo indígena Calle Santa Rosa, camino entre la orilla de la quebrada Bibango, afluente del río Saija, <named-content xmlns:xlink="http://www.w3.org/1999/xlink" content-type="dwc:verbatimCoordinates" xlink:type="simple"><named-content content-type="geo-json" specific-use="{&#34;type&#34;:&#34;Point&#34;,&#34;coordinates&#34;:[-77.549450,2.957783]}" id="NCID0E4GAC" xlink:type="simple">02°57.467'N, 77°32.967'W</named-content></named-content> y el bosque primario en la parte alta de la colina <named-content xmlns:xlink="http://www.w3.org/1999/xlink" content-type="dwc:verbatimCoordinates" xlink:type="simple"><named-content content-type="geo-json" specific-use="{&#34;type&#34;:&#34;Point&#34;,&#34;coordinates&#34;:[-77.547967,2.967600]}" id="NCID0EFHAC" xlink:type="simple">02°58.056'N, 77°32.878'W</named-content></named-content>, 16–65 m de altura, 10 September 2018, Jhon Alexander Sánchez-Taborda, Luis Alfonso Ortega, Carlos Robinson Quiro, José Tovar &amp; Jainer Mejía 3141 (Holotype CUVC!).</p><fig id="F1" position="float" orientation="portrait"><object-id xmlns:xlink="http://www.w3.org/1999/xlink" content-type="doi" xlink:type="simple">10.3897/phytokeys.156.53303.figure1</object-id><object-id xmlns:xlink="http://www.w3.org/1999/xlink" content-type="arpha" xlink:type="simple">4C8C7DE6-D29F-5EA2-8B45-D94AD29F9C57</object-id><label>Figure 1.</label><caption><p>Illustration of <italic><tp:taxon-name><tp:taxon-name-part taxon-name-part-type="genus" reg="Anthurium">Anthurium</tp:taxon-name-part> <tp:taxon-name-part taxon-name-part-type="species" reg="siapidaarae">siapidaarae</tp:taxon-name-part></tp:taxon-name></italic> Zuluaga &amp; Sánchez-Taborda, sp. nov. <bold>A</bold> habit and adult plant <bold>B</bold> leaf detail, adaxial view <bold>C</bold> inflorescence with spathe and peduncle <bold>D</bold> flower, frontal view. Illustration by Eillen Muñoz, based on the type collection J.A. Sánchez-Taborda 3141.</p></caption><graphic xmlns:xlink="http://www.w3.org/1999/xlink" xlink:href="phytokeys-156-073-g001.jpg" position="float" orientation="portrait" xlink:type="simple" id="oo_444791.jpg"><uri content-type="original_file" xlink:type="simple">https://binary.pensoft.net/fig/444791</uri></graphic></fig></tp:treatment-sec><tp:treatment-sec sec-type="diagnosis" id="SECID0EKIAC"><title>Diagnosis.</title><p><italic><tp:taxon-name><tp:taxon-name-part taxon-name-part-type="genus" reg="Anthurium">A.</tp:taxon-name-part> <tp:taxon-name-part taxon-name-part-type="species" reg="siapidaarae">siapidaarae</tp:taxon-name-part></tp:taxon-name></italic> differs from <italic><tp:taxon-name><tp:taxon-name-part taxon-name-part-type="genus" reg="Anthurium">A.</tp:taxon-name-part> <tp:taxon-name-part taxon-name-part-type="species" reg="caldodsonii">caldodsonii</tp:taxon-name-part></tp:taxon-name></italic> Croat, <italic><tp:taxon-name><tp:taxon-name-part taxon-name-part-type="genus" reg="Anthurium">A.</tp:taxon-name-part> <tp:taxon-name-part taxon-name-part-type="species" reg="boekei">boekei</tp:taxon-name-part></tp:taxon-name></italic> Croat and <italic><tp:taxon-name><tp:taxon-name-part taxon-name-part-type="genus" reg="Anthurium">A.</tp:taxon-name-part> <tp:taxon-name-part taxon-name-part-type="species" reg="scandens">scandens</tp:taxon-name-part></tp:taxon-name></italic> (Aubl.) Engl. by having widely lanceolate leaves with acuminate apex, cuneate base, and acrodromous venation with three pairs of basal veins, one of them 0.3–1 mm from the margin (versus leaves acuminate apex, cuneate base, and acrodromous venation with two pairs of basal veins).</p><fig id="F2" position="float" orientation="portrait"><object-id xmlns:xlink="http://www.w3.org/1999/xlink" content-type="doi" xlink:type="simple">10.3897/phytokeys.156.53303.figure2</object-id><object-id xmlns:xlink="http://www.w3.org/1999/xlink" content-type="arpha" xlink:type="simple">A865E68A-53F6-5CF2-964C-0D63512984E7</object-id><label>Figure 2.</label><caption><p><italic><tp:taxon-name><tp:taxon-name-part taxon-name-part-type="genus" reg="Anthurium">Anthurium</tp:taxon-name-part> <tp:taxon-name-part taxon-name-part-type="species" reg="siapidaarae">siapidaarae</tp:taxon-name-part></tp:taxon-name></italic> Zuluaga &amp; Sánchez-Taborda, sp. nov. <bold>A</bold> habit of living plant showing leaves and cataphylls <bold>B</bold> inflorescence. (Photographs by Jhon A. Sánchez-Taborda).</p></caption><graphic xmlns:xlink="http://www.w3.org/1999/xlink" xlink:href="phytokeys-156-073-g002.jpg" position="float" orientation="portrait" xlink:type="simple" id="oo_444792.jpg"><uri content-type="original_file" xlink:type="simple">https://binary.pensoft.net/fig/444792</uri></graphic></fig></tp:treatment-sec><tp:treatment-sec sec-type="description" id="SECID0EYKAC"><title>Description.</title><p>Epiphytic climbing herb; roots loose and spreading, slender, brown; stems cylindrical, green, drying green-brown; internodes 3–4.5 cm long, (2.7–) 3.7–4.4 mm diam when dry, weakly glossy, green, drying grayish-green; cataphylls 4–5.6 cm long, acuminate at apex, brown and glossy, drying light brown mate, persistent as fibers at the upper nodes, with only a few fibers remaining at basal nodes. <bold><italic>Leaves</italic></bold> scattered along stem; petioles ribbed canaliculate adaxially, (3.2-) 4.2–5.6 cm long, 0.2–0.3 mm diam, olive green, drying grayish-green; sheath 3–4 mm long, 2–4 mm width at midpoint, occupying less than ¼ the length of the petiole; geniculum 3–6 mm long, 3 mm diam, green, darker than the petiole and drying dark-brown; blades coriaceous, 4.6–7 cm long, 2.8–4.4 cm wide, 1.2–1.4 times longer than wide, widely lanceolate, acuminate at apex, cuneate at base, adaxial surface glossy dark-green, abaxial surface glossy light-green, black punctations present on both sides, margins slightly revolute; midrib impress and slightly paler above, prominent and dark green below; basal veins 2 per side when the plant is young, 3 per side when adult, one of them, the marginal collective vein, 0.3–1 mm from the margin; primary lateral veins 8–9 per side when the plant is young, 13 when adult, arising at an angle of 35–40° degree, concolorous and impress above, prominent and discolorous below. <bold><italic>Inflorescence</italic></bold> pendant; peduncle curved, cylindrical, slightly striate longitudinally, 8.5 cm long, 0.3 cm diam, 1.7 times longer than the petiole, reddish, weakly glossy, drying brown; spathe reddish and glossy, coming out at a 70° angle to the spadix, 1.7 cm long, 0.5 cm wide, lanceolate, with acuminate apex and decurrent base; stipe cylindrical ca. 2 mm long, 3 mm diam, green yellow, drying grayish-green; spadix light yellow, erect, cylindrical, 2.4 cm long, 0.4–0.5 cm diam, 1.4 times longer than spathe; <bold><italic>flowers</italic></bold> 5–6 in the principal spiral, 9–10 in the secondary spiral, outline rhombic in frontal view, ca 1.5 mm diam; tepals yellow to reddish, weakly glossy, drying dark-brown, 0.4 mm long, 0.7 mm wide when dry; pistil ca 1.3 mm diam, stigma capitate ca 0.4 mm diam with trichomes; stamens slightly exserted, filament short, anthers 0.3 mm wide; <bold><italic>fruits</italic></bold> not seen.</p><fig id="F3" position="float" orientation="portrait"><object-id xmlns:xlink="http://www.w3.org/1999/xlink" content-type="doi" xlink:type="simple">10.3897/phytokeys.156.53303.figure3</object-id><object-id xmlns:xlink="http://www.w3.org/1999/xlink" content-type="arpha" xlink:type="simple">7DE432B8-27D7-5904-AC46-6AF80C68B3A2</object-id><label>Figure 3.</label><caption><p>Distribution of <italic><tp:taxon-name><tp:taxon-name-part taxon-name-part-type="genus" reg="Anthurium">Anthurium</tp:taxon-name-part> <tp:taxon-name-part taxon-name-part-type="species" reg="siapidaarae">siapidaarae</tp:taxon-name-part></tp:taxon-name></italic> Zuluaga &amp; Sánchez-Taborda, sp. nov. Boundaries of the Calle Santa Rosa Indigenous Reservation are shown in red, the area of the Kõkõi Eujã Natural Traditional Reserve in yellow. The star shows the locality where the species was collected.</p></caption><graphic xmlns:xlink="http://www.w3.org/1999/xlink" xlink:href="phytokeys-156-073-g003.jpg" position="float" orientation="portrait" xlink:type="simple" id="oo_444793.jpg"><uri content-type="original_file" xlink:type="simple">https://binary.pensoft.net/fig/444793</uri></graphic></fig></tp:treatment-sec><tp:treatment-sec sec-type="distribution" id="SECID0ECMAC"><title>Distribution and ecology.</title><p><italic><tp:taxon-name><tp:taxon-name-part taxon-name-part-type="genus" reg="Anthurium">Anthurium</tp:taxon-name-part> <tp:taxon-name-part taxon-name-part-type="species" reg="siapidaarae">siapidaarae</tp:taxon-name-part></tp:taxon-name></italic> is endemic to Colombia, only known from the type locality in the municipality of López de Micay, Cauca. This species inhabits the Tropical Rain Forest between 30 and 100 m above sea level. <italic><tp:taxon-name><tp:taxon-name-part taxon-name-part-type="genus" reg="Anthurium">A.</tp:taxon-name-part> <tp:taxon-name-part taxon-name-part-type="species" reg="siapidaarae">siapidaarae</tp:taxon-name-part></tp:taxon-name></italic> is locally scarce, growing as an epiphyte inside dense forest with a closed canopy that exceeds 35 m in height, dominated by species of the genera <italic><tp:taxon-name><tp:taxon-name-part taxon-name-part-type="genus" reg="Protium">Protium</tp:taxon-name-part></tp:taxon-name></italic> Burm. f., <italic><tp:taxon-name><tp:taxon-name-part taxon-name-part-type="genus" reg="Pouteria">Pouteria</tp:taxon-name-part></tp:taxon-name></italic> Aubl., <italic><tp:taxon-name><tp:taxon-name-part taxon-name-part-type="genus" reg="Ficus">Ficus</tp:taxon-name-part></tp:taxon-name></italic> L., <italic><tp:taxon-name><tp:taxon-name-part taxon-name-part-type="genus" reg="Otoba">Otoba</tp:taxon-name-part></tp:taxon-name></italic> (A. DC.) H. Karst., <italic><tp:taxon-name><tp:taxon-name-part taxon-name-part-type="genus" reg="Ocotea">Ocotea</tp:taxon-name-part></tp:taxon-name></italic> Aubl. and <italic><tp:taxon-name><tp:taxon-name-part taxon-name-part-type="genus" reg="Inga">Inga</tp:taxon-name-part></tp:taxon-name></italic> Mill.</p></tp:treatment-sec><tp:treatment-sec sec-type="phenology" id="SECID0EIOAC"><title>Phenology.</title><p><italic><tp:taxon-name><tp:taxon-name-part taxon-name-part-type="genus" reg="Anthurium">Anthurium</tp:taxon-name-part> <tp:taxon-name-part taxon-name-part-type="species" reg="siapidaarae">siapidaarae</tp:taxon-name-part></tp:taxon-name></italic> was found flowering in September.</p></tp:treatment-sec><tp:treatment-sec sec-type="etymology" id="SECID0EZOAC"><title>Etymology.</title><p><italic><tp:taxon-name><tp:taxon-name-part taxon-name-part-type="genus" reg="Anthurium">Anthurium</tp:taxon-name-part> <tp:taxon-name-part taxon-name-part-type="species" reg="siapidaarae">siapidaarae</tp:taxon-name-part></tp:taxon-name></italic> is named after the indigenous community inhabiting the Calle Santa Rosa Indigenous Reservation. They belong to the Eperãra Siapidaarã people who live in the departments of Valle del Cauca, Cauca and Nariño in southwest Colombia. The word Siapidaara makes reference to the language Sia Pedeé spoken by these indigenous people.</p></tp:treatment-sec><tp:treatment-sec sec-type="Preliminary conservation status" id="SECID0EKPAC"><title>Preliminary conservation status.</title><p><italic><tp:taxon-name><tp:taxon-name-part taxon-name-part-type="genus" reg="Anthurium">Anthurium</tp:taxon-name-part> <tp:taxon-name-part taxon-name-part-type="species" reg="siapidaarae">siapidaarae</tp:taxon-name-part></tp:taxon-name></italic> is only known from one locality, where it is not abundant. Its populations are under protection thanks to the Kõkõi Eujã Natural Traditional Reserve, which has an area of 11641 ha (ca 115 km<sup>2</sup>). Despite being under protection, there are several pressures affecting the conservation of these forests, especially the increase of illegal crops surrounding the reservation and deforestation, which had a rate of 7.8 ha per year between 2001–2018 within the protected area (<xref ref-type="bibr" rid="B7">Paz et al. 2019</xref>). Under the IUCN criteria (<xref ref-type="bibr" rid="B4">IUCN 2017</xref>) we consider this species should be listed as Vulnerable.</p></tp:treatment-sec><tp:treatment-sec sec-type="notes" id="SECID0EGAAE"><title>Notes.</title><p><italic><tp:taxon-name><tp:taxon-name-part taxon-name-part-type="genus" reg="Anthurium">Anthurium</tp:taxon-name-part> <tp:taxon-name-part taxon-name-part-type="species" reg="siapidaarae">siapidaarae</tp:taxon-name-part></tp:taxon-name></italic> could belong to sections <italic><tp:taxon-name><tp:taxon-name-part taxon-name-part-type="genus" reg="Tetraspermium">Tetraspermium</tp:taxon-name-part></tp:taxon-name></italic> (Schott) Engl. Or <tp:taxon-name><tp:taxon-name-part taxon-name-part-type="genus" reg="Digitinervium">Digitinervium</tp:taxon-name-part> <tp:taxon-name-part taxon-name-part-type="authority">Sodiro</tp:taxon-name-part></tp:taxon-name>. The main character of <tp:taxon-name><tp:taxon-name-part taxon-name-part-type="infraspecific-rank">section</tp:taxon-name-part> <tp:taxon-name-part taxon-name-part-type="section" reg="Tetraspermium">Tetraspermium</tp:taxon-name-part></tp:taxon-name> is the presence of four seeds per fruit, so we cannot be completely sure of this placement due to the absence of fruits in the samples. There are also some similarities with species from <tp:taxon-name><tp:taxon-name-part taxon-name-part-type="infraspecific-rank">section</tp:taxon-name-part> <tp:taxon-name-part taxon-name-part-type="section" reg="Digitinervium">Digitinervium</tp:taxon-name-part></tp:taxon-name>, mainly the thick leaves with glandular punctations, and three pairs of acrodromous veins. It is most similar to <italic><tp:taxon-name><tp:taxon-name-part taxon-name-part-type="genus" reg="Anthurium">A.</tp:taxon-name-part> <tp:taxon-name-part taxon-name-part-type="species" reg="caldodsonii">caldodsonii</tp:taxon-name-part></tp:taxon-name></italic>, <italic><tp:taxon-name><tp:taxon-name-part taxon-name-part-type="genus" reg="Anthurium">A.</tp:taxon-name-part> <tp:taxon-name-part taxon-name-part-type="species" reg="boekei">boekei</tp:taxon-name-part></tp:taxon-name></italic>, endemic from Ecuador and <italic><tp:taxon-name><tp:taxon-name-part taxon-name-part-type="genus" reg="Anthurium">A.</tp:taxon-name-part> <tp:taxon-name-part taxon-name-part-type="species" reg="scandens">scandens</tp:taxon-name-part></tp:taxon-name></italic>, a widespread species. All four species share the characters of <tp:taxon-name><tp:taxon-name-part taxon-name-part-type="infraspecific-rank">section</tp:taxon-name-part> <tp:taxon-name-part taxon-name-part-type="section" reg="Tetraspermium">Tetraspermium</tp:taxon-name-part></tp:taxon-name>, having scandent habit, long internodes, persistent fibrous cataphylls at least in the terminal nodes, and small leaves with a glandular-punctate lower surface. <italic><tp:taxon-name><tp:taxon-name-part taxon-name-part-type="genus" reg="Anthurium">A.</tp:taxon-name-part> <tp:taxon-name-part taxon-name-part-type="species" reg="siapidaarae">siapidaarae</tp:taxon-name-part></tp:taxon-name></italic> differs from the other species by having acrodromous venation with three pairs of basal veins, one of which, the collective marginal vein, is 0.3–1 mm from the margin (vs acrodromous venation with two pairs of basal veins in all other three species). It also differs from <italic><tp:taxon-name><tp:taxon-name-part taxon-name-part-type="genus" reg="Anthurium">A.</tp:taxon-name-part> <tp:taxon-name-part taxon-name-part-type="species" reg="caldodsonii">caldodsonii</tp:taxon-name-part></tp:taxon-name></italic> and <italic><tp:taxon-name><tp:taxon-name-part taxon-name-part-type="genus" reg="Anthurium">A.</tp:taxon-name-part> <tp:taxon-name-part taxon-name-part-type="species" reg="boekei">boekei</tp:taxon-name-part></tp:taxon-name></italic>, only know from Ecuador, by having lanceolate leaves less than 1.4 times longer than wide, with acuminate apex and cuneate base (versus ovate to ovate-elliptical leaves, with truncate base and apex), and from <italic><tp:taxon-name><tp:taxon-name-part taxon-name-part-type="genus" reg="Anthurium">A.</tp:taxon-name-part> <tp:taxon-name-part taxon-name-part-type="species" reg="scandens">scandens</tp:taxon-name-part></tp:taxon-name></italic>, by having a peduncle 8.5 cm long (vs. 1.5–6.5 cm long).</p></tp:treatment-sec><tp:treatment-sec sec-type="material" id="SECID0EPEAE"><title>Additional specimens examined (paratypes).</title><p>Colombia. Cauca: municipio de López de Micay, resguardo indígena Calle Santa Rosa, camino entre la orilla de la quebrada Bibango, afluente del río Saija, <named-content xmlns:xlink="http://www.w3.org/1999/xlink" content-type="dwc:verbatimCoordinates" xlink:type="simple"><named-content content-type="geo-json" specific-use="{&#34;type&#34;:&#34;Point&#34;,&#34;coordinates&#34;:[-77.549450,2.957783]}" id="NCID0EYEAE" xlink:type="simple">02°57.467'N, 77°32.967'W</named-content></named-content> y el bosque primario en la parte alta de la colina <named-content xmlns:xlink="http://www.w3.org/1999/xlink" content-type="dwc:verbatimCoordinates" xlink:type="simple"><named-content content-type="geo-json" specific-use="{&#34;type&#34;:&#34;Point&#34;,&#34;coordinates&#34;:[-77.547967,2.967600]}" id="NCID0EAFAE" xlink:type="simple">02°58.056'N, 77°32.878'W</named-content></named-content>, 16–65 m de altura. 11 September 2018, Jhon Alexander Sánchez-Taborda, José Tovar &amp; Jainer Mejía 3245 (CUVC).</p></tp:treatment-sec><ref-list><ref id="B7"><mixed-citation xmlns:xlink="http://www.w3.org/1999/xlink" xlink:type="simple"><person-group><name name-style="western"><surname>Paz</surname><given-names>LP</given-names></name><name name-style="western"><surname>Ortega</surname><given-names>LA</given-names></name><name name-style="western"><surname>Quiró</surname><given-names>CR</given-names></name><name name-style="western"><surname>Quiró</surname><given-names>CA</given-names></name><name name-style="western"><surname>Pertiaga</surname><given-names>JE</given-names></name><name name-style="western"><surname>Sánchez-Taborda</surname><given-names>JA</given-names></name><name name-style="western"><surname>Pisso</surname><given-names>GA</given-names></name><name name-style="western"><surname>Luna</surname><given-names>JC</given-names></name><name name-style="western"><surname>Ayerbe-Quiñones</surname><given-names>F</given-names></name><name name-style="western"><surname>Rodriguez</surname><given-names>JC</given-names></name><name name-style="western"><surname>Santana</surname><given-names>D</given-names></name></person-group> (<year>2019</year>) Plan de manejo de la Reserva Forestal Protectora Regional K’õk’õi Eujã del Resguardo Indígena Calle Santa Rosa (Timbiquí-Cauca). Acuerdo de Donación Rainforest Trust-Fundación Ecohabitats.</mixed-citation></ref><ref id="B4"><mixed-citation xmlns:xlink="http://www.w3.org/1999/xlink" xlink:type="simple"><institution xlink:type="simple">IUCN</institution> (<year>2017</year>) Guidelines for Using the IUCN Red List Categories and Criteria. Version 13. Prepared by the Standards and Petitions Subcommittee. <ext-link xlink:type="simple" ext-link-type="uri" xlink:href="http://www.iucnredlist.org/documents/RedListGuidelines.pdf">http://www.iucnredlist.org/documents/RedListGuidelines.pdf</ext-link></mixed-citation></ref></ref-list></tp:taxon-treatment>
